# Supplementary material for: Accelerated HF-rTMS Modifies SERT Availability in the Subgenual Anterior Cingulate Cortex: A Canine [11C]DASB Study on the Serotonergic System
Source: J Clin Med. 2022 Mar 10;11(6):1531. doi: 10.3390/jcm11061531 (PMC8950510; doi:10.3390/jcm11061531)
Supplement: Supplementary file 1 [file jcm-11-01531-s001.zip]

Archive with 1 entries (1 files):
- jcm-1585515-supplementary.pdf
